# Supplementary material for: Optimizing Imaging Techniques for Left Atrial Appendage Closure: Insights and Emerging Directions
Source: J Clin Med. 2025 May 21;14(10):3607. doi: 10.3390/jcm14103607 (PMC12112684; doi:10.3390/jcm14103607)
Supplement: Supplementary file 1 [file jcm-14-03607-s001.zip]

Archive with 1 entries (1 files):
- jcm-3580293-supplementary.pdf
